# Supplementary material for: Amniotic fluid collected from vaginal birth as a source of stem cells for clinical applications and disease modeling
Source: Stem Cells Transl Med. 2025 Jun 25;14(7):szaf017. doi: 10.1093/stcltm/szaf017 (PMC12188528; doi:10.1093/stcltm/szaf017)
Supplement: szaf017_suppl_Supplementary_Material [file szaf017_suppl_supplementary_material.zip]

Archive with 3 entries (3 files):
- szaf017_Supplemental title page.docx
- szaf017_Sup Fig 1.tif
- szaf017_Supp Fig 1.mov
